# Supplementary material for: Clinical Value and Molecular Function of Circulating MicroRNAs in Endometrial Cancer Regulation: A Systematic Review
Source: Cells. 2022 Jun 3;11(11):1836. doi: 10.3390/cells11111836 (PMC9180151; doi:10.3390/cells11111836)
Supplement: Supplementary file 1 [file cells-11-01836-s001.zip]

Archive with 1 entries (1 files):
- cells-1704791-supplementary.pdf
